# Supplementary material for: A study of long-term complications associated with enteral ostomy and their contributory factors
Source: BMC Res Notes. 2016 Dec 5;9:500. doi: 10.1186/s13104-016-2304-z (PMC5139041; doi:10.1186/s13104-016-2304-z)
Supplement: Supplementary file 1 — Additional file 1. Details of complications of ostomy–data file. [file 13104_2016_2304_MOESM1_ESM.ods]

## Sheet: Sheet1
preop assessment	follow up months	age	diagnosis	type	stoma type 1	stoma type 2	stoma type 3	permanent	reversal done	complicationa number	mucocutaneous seperation	skin excoriation	parastomal hernia		prolapse	retraction	stenosis	leak	recurrence	blockage	chronic pain	diarrheoa	constipation	hyperplasia	complications
yes	23	51-60	ca bladder/uterus	colostomy	traverse loop colostomy	end	loop colostomy	yes	no	0	no	no	no	no	no	no	no	no	no	no	no	no	no	no	1
yes	14	41-50	Other	ileostomy	defunctioning ileostomy	end	loop ileostomy	no	yes	0	no	no	no	no	no	no	no	no	no	no	no	no	no	no	1
yes	32	41-50	Other	colostomy	defunctioning colostomy	end	loop colostomy	no	yes	0	no	no	no	no	no	no	no	no	no	no	no	no	no	no	1
no	16	41-50	ca lower rectum\anus	colostomy	apr	loop	end colostomy	yes	no	0	no	no	no	no	no	no	no	no	no	no	no	no	no	no	2
yes	32	0-20	trauma	colostomy	defunctioning colostomy	end	loop colostomy	yes	no	0	no	no	no	no	no	no	no	no	no	no	no	no	no	no	1
no	18	0-20	fap	ileostomy	total colectomy + end ileostomy	loop	end ileostomy	no	no	1	no	yes	no	no	no	no	no	no	no	no	no	no	no	yes	2
yes	15	0-20	trauma	colostomy	defunctioning colostomy	end	loop colostomy	no	yes	1	no	no	no	no	yes	no	no	no	no	no	no	no	no	yes	1
no	18	0-20	hirshprongs/ congenital causes	colostomy	traverse loop colostomy	end	loop colostomy	no	yes	0	no	no	no	no	no	no	no	no	no	no	no	no	no	no	1
yes	21	0-20	trauma	colostomy	defunctioning colostomy	end	loop colostomy	no	yes	0	no	no	no	no	no	no	no	no	no	no	no	no	no	no	1
no	34	0-20	sigmoid volvulus/IO/acute abdomen/gangrene	ileostomy	defunctioning ileostomy	end	loop ileostomy	no	yes	0	no	no	no	no	no	no	no	no	no	no	no	no	no	no	1
no	32	0-20	trauma	colostomy	defunctioning colostomy	end	loop colostomy	no	yes	1	no	no	no	yes	no	no	no	no	no	no	no	no	no	yes	1
yes	60	21-30	paraplegia	colostomy	defunctioning colostomy	end	loop colostomy	yes	no	1	no	no	no	yes	no	no	no	no	no	no	no	no	no	yes	1
yes	33	21-30	ulcerative colitis	ileostomy	total colectomy + end ileostomy	loop	end ileostomy	no	yes	0	no	no	no	no	no	no	no	no	no	no	no	no	no	no	2
yes	6	21-30	fap	ileostomy	ipaa + diverting ileostomy	loop	end ileostomy	no	yes	2	no	yes	no	yes	no	no	no	no	no	no	no	no	no	yes	2
no	26	21-30	crohn's	ileostomy	traverse loop colostomy	end	loop ileostomy	no	no	4	no	yes	no	no	no	no	yes	yes	yes	no	no	no	no	yes	1
no	79	21-30	trauma	colostomy	traverse loop colostomy	end	loop colostomy	yes	no	1	no	no	no	yes	no	no	no	no	no	no	no	no	no	yes	1
no	4	21-30	crohn's	colostomy	defunctioning colostomy	end	loop colostomy	no	no	0	no	no	no	no	no	no	no	no	no	no	no	no	no	no	1
no	8	21-30	crohn's	ileostomy	defunctioning ileostomy	loop	end ileostomy	no	no	0	no	no	no	no	no	no	no	no	no	no	no	no	no	no	2
no	34	21-30	trauma	colostomy	defunctioning colostomy	end	loop colostomy	no	no	0	no	no	no	no	no	no	no	no	no	no	no	no	no	no	1
no	7	21-30	crohn's	ileostomy	total colectomy + end ileostomy	loop	end ileostomy	no	yes	1	no	yes	no	no	no	no	no	no	no	no	no	no	no	yes	2
yes	48	21-30	trauma	colostomy	defunctioning colostomy	end	loop colostomy	no	no	0	no	no	no	no	no	no	no	no	no	no	no	no	no	no	1
no	15	21-30	trauma	colostomy	traverse loop colostomy	end	loop colostomy	yes	no	0	no	no	no	no	no	no	no	no	no	no	no	no	no	no	1
no	28	31-40	ca lower rectum\anus	colostomy	hartmanns	loop	end colostomy	no	no	0	no	no	no	no	no	no	no	no	no	no	no	no	no	no	2
yes	12	31-40	bed sore	colostomy	defunctioning colostomy	end	loop colostomy	no	no	0	no	no	no	no	no	no	no	no	no	no	no	no	no	no	1
yes	96	31-40	trauma	colostomy	defunctioning colostomy	end	loop colostomy	no	no	1	no	no	yes	no	no	no	no	no	no	no	no	no	no	yes	1
yes	51	31-40	fapca	colostomy	traverse loop colostomy	end	loop colostomy	yes	no	2	no	yes	no	yes	no	no	no	no	no	no	no	no	no	yes	1
no	143	31-40	crohn's	ileostomy	total colectomy + end ileostomy	loop	end ileostomy	no	no	0	no	no	no	no	no	no	no	no	no	no	no	no	no	no	2
no	6	31-40	fistula in ano\benign perianal condition	colostomy	defunctioning colostomy	end	loop colostomy	no	yes	0	no	no	no	no	no	no	no	no	no	no	no	no	no	no	1
yes	54	31-40	ulcerative colitis	ileostomy	total colectomy + end ileostomy	loop	end ileostomy	no	no	2	no	yes	no	yes	no	no	no	no	no	no	no	no	no	yes	2
yes	90	31-40	ca lower rectum\anus	colostomy	apr	loop	end colostomy	yes	no	0	no	no	no	no	no	no	no	no	no	no	no	no	no	no	2
yes	12	31-40	sigmoid volvulus/IO/acute abdomen/gangrene	ileostomy	defunctioning ileostomy	end	loop ileostomy	no	yes	2	no	yes	no	no	no	no	no	no	no	no	no	no	yes	yes	1
yes	176	31-40	paraplegia	colostomy	defunctioning colostomy	end	loop colostomy	yes	no	1	no	no	yes	no	no	no	no	no	no	no	no	no	no	yes	1
no	14	31-40	bed sore	ileostomy	defunctioning ileostomy	end	loop ileostomy	yes	no	0	no	no	no	no	no	no	no	no	no	no	no	no	no	no	1
no	18	31-40	ulcerative colitis	ileostomy	total colectomy + end ileostomy	loop	end ileostomy	no	yes	1	no	yes	no	no	no	no	no	no	no	no	no	no	no	yes	2
no	21	31-40	fistula in ano\benign perianal condition	colostomy	defunctioning colostomy	end	loop colostomy	no	no	0	no	no	no	no	no	no	no	no	no	no	no	no	no	no	1
no	10	31-40	ca lower rectum\anus	colostomy	apr	loop	end colostomy	yes	no	1	no	no	no	yes	no	no	no	no	no	no	no	no	no	yes	2
no	18	31-40	Other	ileostomy	total colectomy + end ileostomy	end	loop ileostomy	no	yes	0	no	no	no	no	no	no	no	no	no	no	no	no	no	no	2
yes	68	41-50	paraplegia	colostomy	defunctioning colostomy	end	loop colostomy	yes	no	0	no	no	no	no	no	no	no	no	no	no	no	no	no	no	1
yes	30	41-50	ca lower rectum\anus	colostomy	apr	loop	end colostomy	yes	no	1	no	no	yes	no	no	no	no	no	no	no	no	no	no	yes	2
yes	12	41-50	ca lower rectum\anus	colostomy	traverse loop colostomy	end	loop colostomy	yes	no	0	no	no	no	no	no	no	no	no	no	no	no	no	no	no	1
yes	13	41-50	fistula in ano\benign perianal condition	colostomy	traverse loop colostomy	end	loop colostomy	no	yes	1	no	no	no	yes	no	no	no	no	no	no	no	no	no	yes	1
no	9	41-50	ulcerative colitis	ileostomy	total colectomy + end ileostomy	loop	end ileostomy	no	no	1	no	yes	no	no	no	no	no	no	no	no	no	no	no	yes	2
yes	48	41-50	fistula in ano\benign perianal condition	colostomy	defunctioning colostomy	end	loop colostomy	no	no	1	no	no	no	yes	no	no	no	no	no	no	no	no	no	yes	1
yes	14	41-50	fistula in ano\benign perianal condition	colostomy	defunctioning colostomy	end	loop colostomy	no	yes	1	no	no	no	yes	no	no	no	no	no	no	no	no	no	yes	1
yes	4	41-50	ca lower rectum\anus	colostomy	traverse loop colostomy	end	loop colostomy	yes	no	0	no	no	no	no	no	no	no	no	no	no	no	no	no	no	1
yes	16	41-50	fistula in ano\benign perianal condition	colostomy	defunctioning colostomy	end	loop colostomy	no	yes	1	no	no	no	yes	no	no	no	no	no	no	no	no	no	yes	1
yes	48	41-50	cronkhite canada	ileostomy	ipaa + diverting ileostomy	end	loop ileostomy	yes	no	3	no	yes	no	yes	no	no	no	yes	no	no	no	no	no	yes	2
no	36	41-50	fapca	ileostomy	total colectomy + end ileostomy	loop	end ileostomy	yes	no	1	no	yes	no	no	no	no	no	no	no	no	no	no	no	yes	2
yes	60	51-60	ca lower rectum\anus	colostomy	apr	loop	end colostomy	yes	no	1	no	no	yes	no	no	no	no	no	no	no	no	no	no	yes	2
yes	42	51-60	ca lower rectum\anus	colostomy	traverse loop colostomy	end	loop colostomy	yes	no	2	no	yes	no	no	no	no	no	no	no	no	no	no	yes	yes	1
no	17	51-60	Other	colostomy	defunctioning colostomy	end	loop colostomy	no	no	0	no	no	no	no	no	no	no	no	no	no	no	no	no	no	1
no	18	51-60	fistula in ano\benign perianal condition	colostomy	defunctioning colostomy	end	loop colostomy	no	yes	0	no	no	no	no	no	no	no	no	no	no	no	no	no	no	1
yes	11	51-60	ca sigmoid	colostomy	traverse loop colostomy	end	loop colostomy	no	yes	0	no	no	no	no	no	no	no	no	no	no	no	no	no	no	1
no	12	51-60	ca lower rectum\anus	colostomy	apr	loop	end colostomy	yes	no	0	no	no	no	no	no	no	no	no	no	no	no	no	no	no	2
yes	60	51-60	ca lower rectum\anus	colostomy	traverse loop colostomy	end	loop colostomy	no	no	0	no	no	no	no	no	no	no	no	no	no	no	no	no	no	1
no	4	51-60	ulcerative colitis	ileostomy	total colectomy + end ileostomy	loop	end ileostomy	yes	no	0	no	no	no	no	no	no	no	no	no	no	no	no	no	no	2
no	16	51-60	bed sore	colostomy	traverse loop colostomy	end	loop colostomy	no	yes	0	no	no	no	no	no	no	no	no	no	no	no	no	no	no	1
yes	14	61-70	surgical damage to sphincters	colostomy	defunctioning colostomy	end	loop colostomy	no	yes	0	no	no	no	no	no	no	no	no	no	no	no	no	no	no	1
yes	4	61-70	ca lower rectum\anus	colostomy	ar	end	loop colostomy	no	yes	0	no	no	no	no	no	no	no	no	no	no	no	no	no	no	2
no	8	61-70	ulcerative colitis	ileostomy	total colectomy + end ileostomy	loop	end ileostomy	no	yes	0	no	no	no	no	no	no	no	no	no	no	no	no	no	no	2
no	3	61-70	ulcerative colitis	ileostomy	ipaa + diverting ileostomy	end	loop ileostomy	no	yes	0	no	no	no	no	no	no	no	no	no	no	no	no	no	no	2
yes	12	61-70	ca sigmoid	colostomy	traverse loop colostomy	end	loop colostomy	no	no	1	no	no	no	no	no	no	no	no	no	no	no	yes	no	yes	1
yes	15	61-70	ca sigmoid	colostomy	hartmanns	loop	end colostomy	no	yes	0	no	no	no	no	no	no	no	no	no	no	no	no	no	no	2
yes	66	61-70	ca sigmoid	colostomy	traverse loop colostomy	end	loop colostomy	no	no	0	no	no	no	no	no	no	no	no	no	no	no	no	no	no	1
yes	32	61-70	ca lower rectum\anus	colostomy	apr	end	loop colostomy	yes	no	2	no	yes	no	yes	no	no	no	no	no	no	no	no	no	yes	2
no	18	61-70	anal stemosis	colostomy	defunctioning colostomy	end	loop colostomy	no	no	0	no	no	no	no	no	no	no	no	no	no	no	no	no	no	1
yes	7	61-70	sigmoid volvulus/IO/acute abdomen/gangrene	colostomy	left hemicolectomy	loop	end colostomy	no	yes	1	no	no	no	yes	no	no	no	no	no	no	no	no	no	yes	2
no	13	61-70	fistula in ano\benign perianal condition	colostomy	traverse loop colostomy	end	loop colostomy	no	no	0	no	no	no	no	no	no	no	no	no	no	no	no	no	no	1
no	15	61-70	ca lower rectum\anus	colostomy	apr	loop	end colostomy	yes	no	0	no	no	no	no	no	no	no	no	no	no	no	no	no	no	2
no	50	61-70	ca lower rectum\anus	colostomy	apr	loop	end colostomy	yes	no	0	no	no	no	no	no	no	no	no	no	no	no	no	no	no	2
no	48	61-70	sigmoid volvulus/IO/acute abdomen/gangrene	colostomy	traverse loop colostomy	end	loop colostomy	no	no	0	no	no	no	no	no	no	no	no	no	no	no	no	no	no	1
yes	12	61-70	colitis	colostomy	defunctioning colostomy	end	loop colostomy	no	yes	0	no	no	no	no	no	no	no	no	no	no	no	no	no	no	1
no	43	71-80	fistula in ano\benign perianal condition	colostomy	defunctioning colostomy	end	loop colostomy	no	yes	0	no	no	no	no	no	no	no	no	no	no	no	no	no	no	1
no	15	71-80	ca lower rectum\anus	colostomy	defunctioning colostomy	end	loop colostomy	yes	no	0	no	no	no	no	no	no	no	no	no	no	no	no	no	no	1
no	12	71-80	Other	ileostomy	defunctioning ileostomy	loop	end ileostomy	no	no	0	no	no	no	no	no	no	no	no	no	no	no	no	no	no	1
yes	156	71-80	ulcerative colitis	colostomy	subtotal proctocolectomy	end	loop colostomy	yes	no	2	no	yes	no	no	no	no	no	no	yes	no	no	no	no	yes	2
no	15	71-80	fistula in ano\benign perianal condition	colostomy	traverse loop colostomy	end	loop colostomy	no	yes	0	no	no	no	no	no	no	no	no	no	no	no	no	no	no	1
no	34	71-80	ca lower rectum\anus	colostomy	apr	loop	end colostomy	yes	no	0	no	no	no	no	no	no	no	no	no	no	no	no	no	no	2
no	24	71-80	ca lower rectum\anus	colostomy	hartmanns	loop	end colostomy	no	no	1	no	yes	no	no	no	no	no	no	no	no	no	no	no	yes	2
no	24	71-80	hirshprongs/ congenital causes	colostomy	hartmanns	end	loop colostomy	yes	no	4	no	yes	no	yes	no	no	yes	no	no	no	yes	no	no	yes	2
no	11	71-80	ca lower rectum\anus	colostomy	ar	loop	end colostomy	yes	no	0	no	no	no	no	no	no	no	no	no	no	no	no	no	no	2
no	10	81-90	sigmoid volvulus/IO/acute abdomen/gangrene	colostomy	defunctioning colostomy	loop	end colostomy	no	no	0	no	no	no	no	no	no	no	no	no	no	no	no	no	no	1
no	34	41-50	ca lower rectum\anus	colostomy	traverse loop colostomy	end	loop colostomy	no	no	0	no	no	no	no	no	no	no	no	no	no	no	no	no	no	1
yes	24	0-20	sphincter damage (labour)	colostomy	defunctioning colostomy	end	loop colostomy	no	yes	0	no	no	no	no	no	no	no	no	no	no	no	no	no	no	1
no	16	0-20	sphincter damage (labour)	colostomy	defunctioning colostomy	end	loop colostomy	no	yes	0	no	no	no	no	no	no	no	no	no	no	no	no	no	no	1
yes	11	0-20	juvenile polyposis	ileostomy	total colectomy + end ileostomy	loop	end ileostomy	no	yes	2	no	yes	no	yes	no	no	no	no	no	no	no	no	no	yes	2
no	23	0-20	hirshprongs/ congenital causes	colostomy	traverse loop colostomy	end	loop colostomy	no	no	0	no	no	no	no	no	no	no	no	no	no	no	no	no	no	1
yes	12	21-30	fapcanonrectal	ileostomy	ipaa + diverting ileostomy	end	loop ileostomy	yes	no	0	no	no	no	no	no	no	no	no	no	no	no	no	no	no	2
no	21	21-30	sphincter damage (labour)	colostomy	defunctioning colostomy	end	loop colostomy	no	yes	0	no	no	no	no	no	no	no	no	no	no	no	no	no	no	1
no	8	21-30	fistula in ano\benign perianal condition	colostomy	defunctioning colostomy	end	loop colostomy	no	no	0	no	no	no	no	no	no	no	no	no	no	no	no	no	no	1
no	276	21-30	hirshprongs/ congenital causes	colostomy	traverse loop colostomy	end	loop colostomy	no	no	0	no	no	no	no	no	no	no	no	no	no	no	no	no	no	1
yes	3	21-30	bowel damage due to surgery	ileostomy	defunctioning ileostomy	end	loop ileostomy	no	yes	0	no	no	no	no	no	no	no	no	no	no	no	no	no	no	1
yes	6	21-30	fap	ileostomy	ipaa + diverting ileostomy	end	loop ileostomy	no	yes	0	no	no	no	no	no	no	no	no	no	no	no	no	no	no	2
yes	6	21-30	ca lower rectum\anus	ileostomy	ar	end	loop ileostomy	no	yes	0	no	no	no	no	no	no	no	no	no	no	no	no	no	no	2
no	12	21-30	trauma	colostomy	traverse loop colostomy	end	loop colostomy	no	no	0	no	no	no	no	no	no	no	no	no	no	no	no	no	no	1
yes	12	21-30	trauma	colostomy	defunctioning colostomy	end	loop colostomy	no	yes	0	no	no	no	no	no	no	no	no	no	no	no	no	no	no	1
no	4	21-30	fap	ileostomy	total colectomy + end ileostomy	loop	end ileostomy	no	no	0	no	no	no	no	no	no	no	no	no	no	no	no	no	no	2
yes	12	21-30	sphincter damage (labour)	colostomy	defunctioning colostomy	loop	end colostomy	no	no	0	no	no	no	no	no	no	no	no	no	no	no	no	no	no	1
no	15	21-30	fistula in ano\benign perianal condition	colostomy	defunctioning colostomy	end	loop colostomy	no	yes	0	no	no	no	no	no	no	no	no	no	no	no	no	no	no	1
no	18	21-30	fistula in ano\benign perianal condition	colostomy	defunctioning colostomy	end	loop colostomy	no	yes	0	no	no	no	no	no	no	no	no	no	no	no	no	no	no	1
yes	23	31-40	crohn's	colostomy	traverse loop colostomy	end	loop colostomy	no	no	2	no	no	yes	yes	no	no	no	no	no	no	no	no	no	yes	1
no	24	31-40	fistula in ano\benign perianal condition	colostomy	traverse loop colostomy	end	loop colostomy	no	yes	1	no	no	no	yes	no	no	no	no	no	no	no	no	no	yes	1
no	14	31-40	sigmoid volvulus/IO/acute abdomen/gangrene	colostomy	defunctioning colostomy	end	loop colostomy	no	yes	0	no	no	no	no	no	no	no	no	no	no	no	no	no	no	1
yes	44	31-40	anal stemosis	colostomy	traverse loop colostomy	end	loop colostomy	no	no	2	no	no	yes	yes	no	no	no	no	no	no	no	no	no	yes	1
yes	15	31-40	sphincter damage (labour)	colostomy	traverse loop colostomy	end	loop colostomy	no	yes	1	no	no	no	yes	no	no	no	no	no	no	no	no	no	yes	1
yes	16	31-40	enterocutaneous fistula	ileostomy	defunctioning ileostomy	end	loop ileostomy	yes	no	0	no	no	no	no	no	no	no	no	no	no	no	no	no	no	1
no	37	31-40	ca lower rectum\anus	ileostomy	ar	end	loop ileostomy	yes	no	0	no	no	no	no	no	no	no	no	no	no	no	no	no	no	2
no	3	31-40	fapca	colostomy	traverse loop colostomy	end	loop colostomy	yes	no	0	no	no	no	no	no	no	no	no	no	no	no	no	no	no	1
yes	6	31-40	sphincter damage (labour)	colostomy	hartmanns	loop	end colostomy	no	yes	1	no	no	yes	no	no	no	no	no	no	no	no	no	no	yes	2
no	8	31-40	surgical damage to sphincters	colostomy	traverse loop colostomy	end	loop colostomy	no	yes	0	no	no	no	no	no	no	no	no	no	no	no	no	no	no	1
yes	8	41-50	ca lower rectum\anus	colostomy	apr	loop	end colostomy	yes	no	2	no	no	yes	no	no	no	no	no	no	no	no	no	yes	yes	2
no	9	41-50	ca lower rectum\anus	colostomy	ar	end	loop colostomy	yes	no	1	no	no	yes	no	no	no	no	no	no	no	no	no	no	yes	2
yes	12	41-50	ulcerative colitis	ileostomy	ipaa + diverting ileostomy	end	loop ileostomy	no	yes	0	no	no	no	no	no	no	no	no	no	no	no	no	no	no	2
yes	60	41-50	surgical damage to sphincters	colostomy	defunctioning colostomy	end	loop colostomy	yes	no	0	no	no	no	no	no	no	no	no	no	no	no	no	no	no	1
yes	84	41-50	ulcerative colitis	ileostomy	ipaa + diverting ileostomy	end	loop ileostomy	yes	no	2	no	no	yes	yes	no	no	no	no	no	no	no	no	no	yes	2
yes	47	41-50	fapca	ileostomy	total colectomy + end ileostomy	loop	end ileostomy	yes	no	4	yes	yes	no	no	yes	yes	no	no	no	no	no	no	no	yes	2
no	38	41-50	ca lower rectum\anus	colostomy	apr	loop	end colostomy	yes	no	0	no	no	no	no	no	no	no	no	no	no	no	no	no	no	2
no	14	41-50	ca lower rectum\anus	colostomy	traverse loop colostomy	end	loop colostomy	yes	no	1	no	no	yes	no	no	no	no	no	no	no	no	no	no	yes	1
no	20	41-50	fapca	ileostomy	apr	loop	end ileostomy	yes	no	0	no	no	no	no	no	no	no	no	no	no	no	no	no	no	2
no	38	41-50	ca lower rectum\anus	colostomy	apr	loop	end colostomy	yes	no	0	no	no	no	no	no	no	no	no	no	no	no	no	no	no	2
no	24	41-50	ca lower rectum\anus	ileostomy	ar	end	loop ileostomy	no	yes	0	no	no	no	no	no	no	no	no	no	no	no	no	no	no	2
no	18	41-50	bed sore	colostomy	defunctioning colostomy	end	loop colostomy	no	no	0	no	no	no	no	no	no	no	no	no	no	no	no	no	no	1
yes	15	41-50	ca sigmoid	ileostomy	traverse loop colostomy	end	loop ileostomy	no	yes	1	no	yes	no	no	no	no	no	no	no	no	no	no	no	yes	1
yes	24	41-50	ulcerative colitis	ileostomy	ipaa + diverting ileostomy	end	loop ileostomy	no	yes	1	no	yes	no	no	no	no	no	no	no	no	no	no	no	yes	2
no	14	51-60	ca lower rectum\anus	colostomy	ar	end	loop colostomy	no	yes	0	no	no	no	no	no	no	no	no	no	no	no	no	no	no	2
yes	20	51-60	ca lower rectum\anus	colostomy	apr	loop	end colostomy	yes	no	1	no	no	yes	no	no	no	no	no	no	no	no	no	no	yes	2
no	13	51-60	ca lower rectum\anus	ileostomy	ar	end	loop ileostomy	no	yes	0	no	no	no	no	no	no	no	no	no	no	no	no	no	no	2
no	23	51-60	ca lower rectum\anus	colostomy	defunctioning colostomy	end	loop colostomy	yes	no	0	no	no	no	no	no	no	no	no	no	no	no	no	no	no	1
yes	23	51-60	ca lower rectum\anus	ileostomy	traverse loop colostomy	end	loop ileostomy	no	yes	0	no	no	no	no	no	no	no	no	no	no	no	no	no	no	1
yes	34	51-60	ca lower rectum\anus	colostomy	apr	loop	end colostomy	yes	no	1	no	no	yes	no	no	no	no	no	no	no	no	no	no	yes	2
no	16	51-60	bowel damage due to surgery	colostomy	defunctioning colostomy	end	loop colostomy	no	yes	2	no	yes	no	yes	no	no	no	no	no	no	no	no	no	yes	1
no	12	51-60	ca lower rectum\anus	ileostomy	ar	end	loop ileostomy	no	yes	0	no	no	no	no	no	no	no	no	no	no	no	no	no	no	2
yes	41	61-70	ca lower rectum\anus	colostomy	traverse loop colostomy	end	loop colostomy	yes	no	1	no	no	no	yes	no	no	no	no	no	no	no	no	no	yes	1
yes	26	61-70	ca lower rectum\anus	colostomy	apr	loop	end colostomy	yes	no	0	no	no	no	no	no	no	no	no	no	no	no	no	no	no	2
no	11	61-70	fistula in ano\benign perianal condition	colostomy	defunctioning colostomy	end	loop colostomy	no	yes	0	no	no	no	no	no	no	no	no	no	no	no	no	no	no	1
no	4	61-70	ca lower rectum\anus	ileostomy	ar	end	loop ileostomy	no	yes	0	no	no	no	no	no	no	no	no	no	no	no	no	no	no	2
no	12	61-70	ulcerative colitis	ileostomy	ipaa + diverting ileostomy	end	loop ileostomy	no	yes	0	no	no	no	no	no	no	no	no	no	no	no	no	no	no	2
yes	29	61-70	ca lower rectum\anus	colostomy	apr	loop	end colostomy	yes	no	0	no	no	no	no	no	no	no	no	no	no	no	no	no	no	2
no	4	61-70	ca lower rectum\anus	colostomy	traverse loop colostomy	end	loop colostomy	no	yes	0	no	no	no	no	no	no	no	no	no	no	no	no	no	no	1
yes	16	61-70	enterocutaneous fistula	colostomy	defunctioning colostomy	end	loop colostomy	no	no	0	no	no	no	no	no	no	no	no	no	no	no	no	no	no	1
no	14	61-70	Other	colostomy	defunctioning colostomy	end	loop colostomy	no	yes	0	no	no	no	no	no	no	no	no	no	no	no	no	no	no	1
yes	12	61-70	ca sigmoid	colostomy	traverse loop colostomy	end	loop colostomy	no	yes	0	no	no	no	no	no	no	no	no	no	no	no	no	no	no	2
yes	72	61-70	ca lower rectum\anus	colostomy	apr	loop	end colostomy	yes	no	2	no	no	yes	yes	no	no	no	no	no	no	no	no	no	yes	2
no	3	61-70	ca lower rectum\anus	colostomy	traverse loop colostomy	end	loop colostomy	no	yes	0	no	no	no	no	no	no	no	no	no	no	no	no	no	no	1
no	6	71-80	Other	colostomy	defunctioning colostomy	end	loop colostomy	no	no	0	no	no	no	no	no	no	no	no	no	no	no	no	no	no	1
yes	45	81-90	ca sigmoid	colostomy	traverse loop colostomy	end	loop colostomy	no	no	1	no	yes	no	no	no	no	no	no	no	no	no	no	no	yes	1
females -64
males - 82
